# Supplementary material for: Application of Machine Learning and Emerging Health Technologies in the Uptake of HIV Testing: Bibliometric Analysis of Studies Published From 2000 to 2024
Source: Interact J Med Res. 2025 May 22;14:e64829. doi: 10.2196/64829 (PMC12121542; doi:10.2196/64829)
Supplement: Multimedia Appendix 1 [file ijmr-v14-e64829-s001.xlsx]

## Sheet: Sheet1
Country	Articles	Articles %	SCP	MCP	MCP %
USA	157	59	112	45	28.7
CHINA	27	10.2	9	18	66.7
SOUTH AFRICA	16	6	5	11	68.8
UNITED KINGDOM	10	3.8	3	7	70
AUSTRALIA	7	2.6	5	2	28.6
CANADA	5	1.9	1	4	80
SWITZERLAND	5	1.9	2	3	60
KENYA	4	1.5	1	3	75
INDIA	3	1.1	1	2	66.7
NETHERLANDS	3	1.1	0	3	100
SINGAPORE	3	1.1	0	3	100
BRAZIL	2	0.8	2	0	0
ETHIOPIA	2	0.8	1	1	50
FRANCE	2	0.8	1	1	50
PHILIPPINES	2	0.8	2	0	0
THAILAND	2	0.8	1	1	50
VIETNAM	2	0.8	0	2	100
BELGIUM	1	0.4	1	0	0
CONGO	1	0.4	0	1	100
CROATIA	1	0.4	1	0	0
DENMARK	1	0.4	1	0	0
ECUADOR	1	0.4	0	1	100
GERMANY	1	0.4	1	0	0
IRAN	1	0.4	0	1	100
ITALY	1	0.4	0	1	100
JAPAN	1	0.4	1	0	0
LESOTHO	1	0.4	0	1	100
NIGERIA	1	0.4	0	1	100
UGANDA	1	0.4	1	0	0
ZIMBABWE	1	0.4	0	1	100
